# Supplementary material for: The joint effects of exposure to prenatal pesticides and psychosocial factors on epigenetic age acceleration in the first 5 years of life in a South African birth cohort
Source: medRxiv. 2026 Apr 5:2026.04.03.26350118. Preprint. [Version 1] doi: 10.64898/2026.04.03.26350118 (PMC13060444; doi:10.64898/2026.04.03.26350118)
Supplement: Supplement 2 [file media-2.xlsx]

## Sheet: Table of Contents
The joint effects of exposure to prenatal pesticides and psychosocial factors on epigenetic age acceleration in the first 5 years of life in a South African birth cohort.
Supplemental Tables
Table of Contents
Table S1	Horvath sensitivity analysis adjusted for creatinine or cell-type proportions
Table S2	Wu sensitivity analysis adjusted for creatinine or cell-type proportions
Table S3	skinHorvath sensitivity analysis adjusted for creatinine or cell-type proportions
Table S4	Horvath age-specific models
Table S5	Wu age-specific models
Table S6	skinHorvath age-specific models
Table S7	Horvath Age-varying marginal effects
Table S8	Wu Age-varying marginal effects
Table S9	skinHorvath Age-varying marginal effects
Table S10	Horvath sex-stratified marginal effects
Table S11	Wu sex-stratified marginal effects
Table S12	skinHorvath sex-stratified marginal effects
Table S13	Horvath sensitivity analysis across additionally imputed datasets
Table S14	Wu sensitivity analysis across additionally imputed datasets
Table S15	skinHorvath sensitivity analysis across additionally imputed datasets
Table S16	Horvath gene ontology (GO) enrichment terms
Table S17	Wu gene ontology (GO) enrichment terms
Table S18	skinHorvath gene ontology (GO) enrichment terms
Table S19	Overlap of GO enrichment terms across clocks
Table S20	Grouped GO term functional categories

## Sheet: Table S1
Table S1.Longitudinal single-exposure associations between prenatal pesticide metabolites and psychosocial factors and Horvath EAA, additionally adjusted for estimated immune blood cell-type proportions using generalized estimating equations (GEE). Presented per IQR increase.
	Main model				Cell-type adjusted
Exposure	Estimate	CI lower	CI Upper	P	Estimate	CI Lower	CI Upper	P
Depression	0.0474229	-0.0178765	0.112722	0.154612	0.0480138	-0.0132524	0.10928	0.12453
Socioeconomic Status	0.023916	-0.0737696	0.121602	0.631327	-0.00470945	-0.102517	0.0930981	0.924812
Food Insecurity	0.11097	-0.00829323	0.230233	0.0681964	0.096871	-0.0188772	0.212619	0.100933
Psychological Distress	0.0538735	-0.058556	0.166303	0.347636	0.0318391	-0.0730698	0.136748	0.551946
Traumatic Life Events	0.25737	0.123337	0.391404	0.000167501	0.194995	0.0674559	0.322533	0.0027296
Tobacco Use	0.00463071	-0.160822	0.170083	0.956253	-0.0373126	-0.187235	0.11261	0.62569
Alcohol Use	0	0	0	0.79073	0	0	0	0.518913
Physical IPV	0.0600821	-0.00722808	0.127392	0.0802001	0.0438532	-0.0190682	0.106775	0.171931
Emotional IPV	0.0538472	-0.0463369	0.154031	0.292128	0.0546253	-0.0391671	0.148418	0.253655
Cortisol:Cortisone	0.0599963	-0.0133141	0.133307	0.108706	0.0495035	-0.0250094	0.124016	0.192866
Cortisol	0.105828	0.0235651	0.188092	0.0116869	0.0410753	-0.0375027	0.119653	0.305573
Cortisone	0.0787461	0.00442674	0.153065	0.0378251	0.0260443	-0.0386594	0.090748	0.430152
DEP	-0.0645251	-0.15839	0.0293401	0.177868	-0.0826276	-0.167172	0.00191705	0.0554215
DETP	-0.0131026	-0.104912	0.0787065	0.77969	-0.0136868	-0.0975555	0.070182	0.749076
DMDP	-0.0230269	-0.124585	0.0785316	0.656752	-0.0182597	-0.113833	0.0773132	0.708057
DMP	0.00483047	-0.0955494	0.10521	0.924856	0.00707774	-0.0864311	0.100587	0.882064
DMTP	-0.0466513	-0.141389	0.0480869	0.33447	0.0131772	-0.0870385	0.113393	0.796625
CINA6	0.0803731	-0.0227888	0.183535	0.126754	0.0659659	-0.0256979	0.15763	0.158388
D24	-0.037958	-0.137214	0.0612977	0.453522	-0.031499	-0.12387	0.0608717	0.503896
PBA	0.0141504	-0.114788	0.143089	0.829689	0.0638688	-0.0556102	0.183348	0.294759
PNP	-0.0491718	-0.148869	0.0505257	0.333698	-0.0520053	-0.148002	0.0439911	0.28832
TCP	0.00694794	-0.0988059	0.112702	0.897539	0.0344106	-0.0607278	0.129549	0.478379
TDCCA	-0.0445102	-0.151809	0.062789	0.416187	-0.0330899	-0.134769	0.0685896	0.523572

## Sheet: Table S2
Table S2. Longitudinal single-exposure associations between prenatal pesticide metabolites and psychosocial factors and Wu EAA, additionally adjusted estimated immune blood cell-type proportions using generalized estimating equations (GEE). Presented per IQR increase.
	Main model				Cell-type adjusted
Exposure	Estimate	CI lower	CI Upper	P	Estimate	CI Lower	CI Upper	P
Depression	0.0288081	-0.0674768	0.125093	0.55759	0.00456606	-0.102293	0.111425	0.933255
Socioeconomic Status	-0.104165	-0.279177	0.0708469	0.243384	-0.127814	-0.322184	0.0665558	0.197447
Food Insecurity	0.136397	-0.0659192	0.338713	0.186373	0.0290505	-0.166938	0.225039	0.771416
Psychological Distress	0.121561	-0.0405906	0.283713	0.141734	0.130303	-0.0470409	0.307646	0.149838
Traumatic Life Events	-0.0771394	-0.301768	0.14749	0.500896	-0.130077	-0.358515	0.098361	0.264396
Tobacco Use	-0.0898704	-0.337412	0.157671	0.476724	-0.225113	-0.496123	0.0458967	0.103511
Alcohol Use	0	0	0	0.489269	0	0	0	0.82661
Physical IPV	0.183489	0.0579132	0.309065	0.00418438	0.126326	-0.00872183	0.261375	0.0667405
Emotional IPV	0.161723	-0.00720326	0.33065	0.0605972	0.124263	-0.0534402	0.301966	0.170508
Cortisol:Cortisone	0.0468785	-0.0806005	0.174357	0.471057	0.0206979	-0.128295	0.169691	0.785406
Cortisol	0.0249138	-0.113841	0.163668	0.724895	-0.0561762	-0.184182	0.0718298	0.389702
Cortisone	-0.0342804	-0.140649	0.0720881	0.527604	0.0556196	-0.0867998	0.198039	0.444006
DEP	0.0490561	-0.113482	0.211595	0.554151	-0.0251078	-0.179441	0.129226	0.749831
DETP	-0.0354034	-0.147496	0.0766889	0.535884	-0.0626941	-0.185552	0.060164	0.317223
DMDP	-0.0155243	-0.183663	0.152615	0.856393	-0.0495235	-0.223835	0.124788	0.577627
DMP	0.143568	-0.00634422	0.29348	0.0605107	0.100299	-0.0526319	0.25323	0.198633
DMTP	0.105037	-0.0478504	0.257923	0.178122	0.111593	-0.0450283	0.268215	0.162563
CINA6	0.0436622	-0.0879228	0.175247	0.515458	0.0169974	-0.124161	0.158155	0.813424
D24	-0.0286053	-0.177808	0.120597	0.707085	-0.0118946	-0.168743	0.144953	0.88184
PBA	0.296261	0.0583191	0.534204	0.0146714	0.271469	0.0296167	0.513321	0.0278057
PNP	0.0498762	-0.093319	0.193071	0.494805	0.0228719	-0.120073	0.165817	0.753818
TCP	-0.0394591	-0.19972	0.120802	0.629389	-0.0518018	-0.218988	0.115384	0.543655
TDCCA	0.228278	0.0392781	0.417278	0.017917	0.178561	-0.0107001	0.367822	0.0644305

## Sheet: Table S3
Table S3. Longitudinal single-exposure associations between prenatal pesticide metabolites and psychosocial factors and skinHorvath EAA, additionally adjusted for estimated blood cell-type proportions using generalized estimating equations (GEE). Presented per IQR increase.
	Main model				Cell-type adjusted
Exposure	Estimate	CI lower	CI Upper	P	Estimate	CI Lower	CI Upper	P
Depression	-0.00041288	-0.0219257	0.0211	0.969993	-0.00201777	-0.0240056	0.0199701	0.857259
Socioeconomic Status	0.00371735	-0.0310037	0.0384384	0.833789	0.00426926	-0.0285467	0.0370853	0.798731
Food Insecurity	0.047048	0.00457892	0.089517	0.0299068	0.0451387	0.00398122	0.0862962	0.0315874
Psychological Distress	0.00658223	-0.0339293	0.0470938	0.750139	0.00350486	-0.0350909	0.0421006	0.858733
Traumatic Life Events	0.0300636	-0.0186822	0.0788093	0.226734	0.0104577	-0.0352708	0.0561862	0.653983
Tobacco Use	0.00396366	-0.0493481	0.0572754	0.88414	-0.0101267	-0.0626061	0.0423527	0.705274
Alcohol Use	0	0	0	0.620564	0	0	0	0.349766
Physical IPV	0.0174359	-0.00589532	0.0407672	0.142989	0.010467	-0.0117656	0.0326996	0.356134
Emotional IPV	0.0112225	-0.0245299	0.0469748	0.538401	0.0104095	-0.0226261	0.0434452	0.536841
Cortisol:Cortisone	0.0351396	0.00675389	0.0635253	0.0152516	0.0270502	-0.0012009	0.0553013	0.0605614
Cortisol	0.0480606	0.0176392	0.0784821	0.00195846	0.0137789	-0.00790648	0.0354644	0.21299
Cortisone	0.0233537	-0.00105902	0.0477664	0.0607961	0.0197885	-0.00709584	0.0466729	0.149111
DEP	-0.00976897	-0.0452766	0.0257387	0.589721	-0.0259885	-0.0584316	0.00645458	0.116402
DETP	0.0204096	-0.00819926	0.0490184	0.162033	0.0223544	-0.00458664	0.0492955	0.103883
DMDP	-0.00499386	-0.0435712	0.0335834	0.799709	-0.0195369	-0.0530899	0.0140161	0.253767
DMP	0.00923098	-0.0252149	0.0436769	0.599409	-0.00466557	-0.0362622	0.026931	0.772264
DMTP	-0.00912475	-0.0423966	0.0241471	0.590903	-0.00481032	-0.0368736	0.0272529	0.768719
CINA6	-0.00479693	-0.0399715	0.0303776	0.789242	-0.0111983	-0.0450917	0.0226951	0.517256
D24	0.00289709	-0.0287509	0.034545	0.857607	-0.0047683	-0.0352747	0.0257381	0.759332
PBA	-0.00792244	-0.0492769	0.033432	0.7073	-0.0032521	-0.0443704	0.0378662	0.876806
PNP	-0.00778764	-0.0439999	0.0284246	0.673384	-0.00588798	-0.0400142	0.0282383	0.735236
TCP	0.000919171	-0.0326836	0.0345219	0.957243	0.00463659	-0.0274958	0.036769	0.777314
TDCCA	-0.000708744	-0.0323665	0.030949	0.965	0.00135259	-0.0294544	0.0321596	0.931423

## Sheet: Table S4
Table S4. Age-specific associations between prenatal pesticide metabolites and psychosocial factors and Horvath EAA at 12, 36, and 60 months estimated using adjusted linear regression models. Results presented per IQR increase.
	12 months				36 months				60 months
Exposure	Estimate	CI lower	CI upper	P value	Estimate	CI lower	CI upper	P value	Estimate	CI lower	CI upper	P value
Depression	0.0224503	-0.0190537	0.0639543	0.288547	0.0982837	0.0150731	0.181494	0.0206884	0.0218058	-0.0989689	0.142581	0.723048
Socioeconomic Status	0.0249502	-0.0359893	0.0858898	0.421703	0.0749836	-0.0481377	0.198105	0.232167	-0.0255088	-0.203262	0.152245	0.778185
Food Insecurity	0.0308069	-0.0458965	0.10751	0.430584	0.162264	0.0085048	0.316023	0.0386381	0.142451	-0.0801568	0.36506	0.209356
Psychological Distress	0.0166014	-0.0549433	0.088146	0.64879	0.0427342	-0.10151	0.186978	0.560926	0.101734	-0.106485	0.309953	0.337699
Traumatic Life Events	0.19188	0.106994	0.276767	1.06632e-05	0.322117	0.149722	0.494513	0.000263773	0.257638	0.00735307	0.507923	0.0436575
Tobacco Use	0.0284412	-0.0702201	0.127102	0.57154	-0.0662795	-0.265729	0.13317	0.514276	0.0548341	-0.232616	0.342284	0.708085
Alcohol Use	0	0	0	0.0512486	0	0	0	0.808311	0	0	0	0.926291
Physical IPV	0.03755	-0.00308945	0.0781895	0.0700843	0.0702013	-0.0119899	0.152392	0.093987	0.0743807	-0.0441526	0.192914	0.218315
Emotional IPV	0.0538563	-0.00557588	0.113288	0.0756405	0.0921294	-0.0278394	0.212098	0.132048	0.0168555	-0.156601	0.190312	0.848727
Cortisol:Cortisone	0.0465314	6.14857e-05	0.0930014	0.0496986	0.0361002	-0.0580444	0.130245	0.451734	0.0961604	-0.0394432	0.231764	0.164253
Cortisol	0.0920343	0.0406537	0.143415	0.00046681	0.0996073	-0.00447557	0.20369	0.0606657	0.127288	-0.0240418	0.278618	0.0990833
Cortisone	0.0787355	0.0327996	0.124671	0.000809099	0.106254	0.0146339	0.197874	0.0230965	0.0557713	-0.0785996	0.190142	0.415351
DEP	-0.0206113	-0.0761898	0.0349673	0.466736	-0.0757497	-0.187643	0.0361434	0.184195	-0.0961593	-0.257839	0.0655203	0.243278
DETP	0.00345168	-0.0471853	0.0540887	0.893558	-0.00302834	-0.103656	0.0975996	0.952894	-0.0394878	-0.184642	0.105666	0.593384
DMDP	0.000882971	-0.0642599	0.0660258	0.978774	-0.0392434	-0.170211	0.0917239	0.556466	-0.030402	-0.219439	0.158635	0.752248
DMP	0.014107	-0.0459051	0.0741191	0.644522	-0.0286517	-0.149686	0.092382	0.642192	0.0296167	-0.144936	0.204169	0.739103
DMTP	-0.046611	-0.106065	0.0128433	0.124179	-0.0713783	-0.191418	0.0486617	0.243382	-0.0245114	-0.197783	0.14876	0.781263
CINA6	0.0097086	-0.0505767	0.0699939	0.751921	0.084538	-0.0366336	0.20571	0.171164	0.147445	-0.028171	0.32306	0.099703
D24	-0.0203065	-0.076397	0.0357841	0.477394	-0.081044	-0.194106	0.0320184	0.159739	-0.0134588	-0.17676	0.149843	0.871481
PBA	-0.0352125	-0.106793	0.0363679	0.334409	0.0922806	-0.0521054	0.236667	0.209921	-0.0162697	-0.224866	0.192326	0.878319
PNP	0.00785473	-0.0507165	0.066426	0.792371	-0.0698208	-0.187822	0.0481798	0.245703	-0.0846131	-0.254838	0.085612	0.329391
TCP	0.0144611	-0.0482584	0.0771806	0.650871	0.0247029	-0.10059	0.149996	0.698764	-0.0193187	-0.200603	0.161965	0.83431
TDCCA	-0.0396193	-0.100765	0.0215261	0.203701	-0.0596569	-0.182713	0.0633989	0.341461	-0.0381535	-0.216296	0.139989	0.674208
p<0.10 bolded

## Sheet: Table S5
Table S5. Age-specific associations between prenatal pesticide metabolites and psychosocial factors and Wu EAA at 12, 36, and 60 months estimated using adjusted linear regression models.
	12 months				36 months				60 months
Exposure	Estimate	CI lower	CI upper	P value	Estimate	CI lower	CI upper	P value	Estimate	CI lower	CI upper	P value
Depression	0.0735076	-0.0400688	0.187084	0.20422	0.0359842	-0.147318	0.219286	0.699999	-0.0236028	-0.198646	0.151441	0.791261
Socioeconomic Status	-0.132975	-0.299564	0.0336137	0.117502	-0.00467285	-0.275088	0.265742	0.972941	-0.175316	-0.432584	0.0819513	0.181318
Food Insecurity	0.227697	0.0183631	0.43703	0.0330638	0.117675	-0.220665	0.456015	0.494869	0.0647608	-0.258221	0.387742	0.693905
Psychological Distress	-0.0791415	-0.274934	0.116652	0.427639	0.413735	0.0988429	0.728628	0.0101004	0.0290101	-0.272967	0.330987	0.850429
Traumatic Life Events	-0.160478	-0.396102	0.0751452	0.181559	-0.0125225	-0.394716	0.369671	0.94872	-0.0592366	-0.423102	0.304629	0.749311
Tobacco Use	0.225525	-0.0440626	0.495113	0.10093	-0.0710668	-0.508745	0.366611	0.749944	-0.424018	-0.839348	-0.00868887	0.0454097
Alcohol Use	0	0	0	0.219956	0	0	0	0.475477	0	0	0	0.658182
Physical IPV	0.110112	-0.00109837	0.221323	0.052299	0.405491	0.227556	0.583426	9.05289e-06	0.0380095	-0.133957	0.209976	0.664412
Emotional IPV	0.055344	-0.107703	0.218391	0.505301	0.479435	0.218426	0.740445	0.000334025	-0.0480704	-0.299436	0.203295	0.70739
Cortisol:Cortisone	-0.122222	-0.249467	0.00502273	0.059725	0.0928091	-0.113697	0.299315	0.37782	0.170576	-0.025802	0.366953	0.0885539
Cortisol	-0.13336	-0.275163	0.0084424	0.0652419	0.137983	-0.0906254	0.366592	0.236361	0.0736984	-0.146004	0.293401	0.510316
Cortisone	-0.0243226	-0.151322	0.102677	0.706981	0.0776094	-0.124018	0.279237	0.450014	-0.155949	-0.350401	0.0385038	0.115784
DEP	0.0462838	-0.10606	0.198628	0.550989	0.141773	-0.103673	0.387219	0.257111	-0.0413551	-0.27589	0.19318	0.729265
DETP	-0.00350194	-0.142283	0.13528	0.960496	-0.0143915	-0.235041	0.206258	0.898127	-0.0898023	-0.30009	0.120486	0.402015
DMDP	-0.0650729	-0.243537	0.113391	0.474241	-0.0205836	-0.307836	0.266669	0.888141	0.0396775	-0.234279	0.313634	0.776192
DMP	-0.0225352	-0.187027	0.141957	0.787998	0.174012	-0.0910836	0.439107	0.197867	0.280338	0.0282994	0.532376	0.0293129
DMTP	0.0351622	-0.128064	0.198388	0.672422	0.161327	-0.101873	0.424527	0.229175	0.121323	-0.129619	0.372264	0.342783
CINA6	0.162461	-0.00228882	0.327211	0.0532589	-0.144529	-0.410382	0.121324	0.286126	0.118158	-0.136721	0.373038	0.362986
D24	-0.191795	-0.344854	-0.0387356	0.0141327	-0.141106	-0.389166	0.106954	0.264404	0.246815	0.0109363	0.482693	0.0403116
PBA	0.303278	0.108383	0.498174	0.00233923	0.402598	0.0871596	0.718036	0.012449	0.184718	-0.117241	0.486678	0.230098
PNP	0.0558366	-0.104638	0.216312	0.49469	-0.0405801	-0.299582	0.218421	0.758433	0.13392	-0.112735	0.380574	0.286745
TCP	0.00720542	-0.164716	0.179126	0.934433	-0.0955967	-0.370265	0.179072	0.494568	-0.0273568	-0.290074	0.23536	0.838043
TDCCA	0.174648	0.0074077	0.341889	0.0407074	0.466117	0.198548	0.733685	0.000664257	0.0534365	-0.20473	0.311603	0.684544
p<0.10 bolded

## Sheet: Table S6
Table S6. Age-specific associations between prenatal pesticide metabolites and psychosocial factors and skinHorvath EAA at 12, 36, and 60 months estimated using adjusted linear regression models.
	12 months				36 months				60 months
Exposure	Estimate	CI lower	CI upper	P value	Estimate	CI lower	CI upper	P value	Estimate	CI lower	CI upper	P value
Depression	-0.00617548	-0.0211616	0.00881066	0.418702	0.012024	-0.01556	0.039604	0.392253	-0.00713022	-0.0472994	0.033039	0.72753
Socioeconomic Status	-0.00527844	-0.0272815	0.0167246	0.637742	0.021433	-0.01924	0.062104	0.301151	-0.00443315	-0.0635557	0.0546894	0.882987
Food Insecurity	0.0219541	-0.00569214	0.0496004	0.119401	0.022209	-0.02871	0.073129	0.392047	0.0977646	0.0240263	0.171503	0.00944206
Psychological Distress	-0.0107694	-0.0365835	0.0150448	0.41296	0.009798	-0.03784	0.05744	0.686461	0.020562	-0.0487223	0.0898462	0.560247
Traumatic Life Events	0.0189833	-0.0120918	0.0500583	0.230744	0.054684	-0.00269	0.112058	0.0617176	0.0163113	-0.0671895	0.0998121	0.701407
Tobacco Use	-0.00719383	-0.0428095	0.0284218	0.691767	0.030663	-0.03518	0.096509	0.36083	-0.010686	-0.106297	0.0849253	0.826352
Alcohol Use	0	0	0	0.166366	0	0	0	0.806359	0	0	0	0.875862
Physical IPV	0.0127281	-0.00194485	0.0274011	0.0889781	0.024842	-0.00229	0.051976	0.0726837	0.0151937	-0.0242591	0.0546466	0.449784
Emotional IPV	0.0137538	-0.0077244	0.0352321	0.209042	0.014543	-0.02513	0.054217	0.47189	0.00563502	-0.0520557	0.0633257	0.847954
Cortisol:Cortisone	0.0202724	0.00352274	0.0370221	0.0177632	0.036549	0.005575	0.067523	0.0208127	0.0485813	0.00357023	0.0935924	0.0344384
Cortisol	0.0273706	0.00877138	0.0459699	0.00398658	0.05743	0.023247	0.091612	0.00102377	0.0604238	0.0104157	0.110432	0.017955
Cortisone	0.0129579	-0.0037354	0.0296512	0.127933	0.036359	0.006106	0.066612	0.0185755	0.0219637	-0.0225314	0.0664588	0.332752
DEP	-0.00192004	-0.0219841	0.0181441	0.851001	-0.02321	-0.06017	0.013757	0.218063	-0.00393465	-0.0575408	0.0496715	0.88544
DETP	0.0055737	-0.0126944	0.0238418	0.549295	0.021289	-0.01191	0.054485	0.208377	0.0346198	-0.0133914	0.0826311	0.15727
DMDP	0.00404418	-0.0194614	0.0275498	0.735581	-0.00139	-0.04466	0.041883	0.949807	-0.0175412	-0.0801419	0.0450595	0.582344
DMP	0.00064084	-0.0210189	0.0223006	0.953688	0.002224	-0.03776	0.042208	0.91307	0.0249871	-0.0327983	0.0827725	0.396129
DMTP	-0.0102401	-0.0317201	0.01124	0.349553	-0.0301	-0.06972	0.009523	0.136267	0.0124455	-0.0449386	0.0698296	0.670332
CINA6	-0.00184111	-0.0235971	0.0199149	0.868069	-0.02692	-0.06695	0.013107	0.187089	0.0143362	-0.0439427	0.0726151	0.629221
D24	-0.00429402	-0.0245403	0.0159523	0.677199	-0.01068	-0.04808	0.02671	0.574983	0.0234858	-0.030571	0.0775427	0.393891
PBA	-0.00736184	-0.0332052	0.0184815	0.576094	-0.00706	-0.05481	0.040684	0.771537	-0.00972191	-0.0788076	0.0593638	0.782379
PNP	0.00282148	-0.0183148	0.0239577	0.793302	-0.02492	-0.06389	0.014048	0.209648	-0.00108221	-0.0575044	0.0553399	0.969966
TCP	-0.00340416	-0.0260394	0.0192311	0.767842	0.00226	-0.03913	0.043649	0.914629	0.0036575	-0.0563866	0.0637016	0.904825
TDCCA	-0.00721134	-0.0292974	0.0148747	0.521643	-0.00484	-0.04551	0.035835	0.815387	0.00946616	-0.0495397	0.0684721	0.752841
p<0.10 bolded

## Sheet: Table S7
Table S7. Age-varying marginal effects of prenatal exposures on Horvath EAA. Results presented per IQR increase. Marginal effects and 95% CI were estimated at 12, 36, and 60 months of age from GEE models including an age x exposure interaction term.
	12 months				36 months				60 months				Interaction P
Exposure	Estimate	CI lower	CI Upper	P	Estimate	CI lower	CI Upper	P	Estimate	CI lower	CI Upper	P
Depression	0.0573516	0.0107284	0.103975	0.0159082	0.0478956	-0.0156195	0.111411	0.139408	0.0384397	-0.0668844	0.143764	0.474404	0.716212
Socioeconomic Status	0.0541653	-0.0195609	0.127891	0.149874	0.0253085	-0.0703929	0.12101	0.604229	-0.00354821	-0.148248	0.141152	0.961667	0.372844
Food Insecurity	0.104184	0.0110295	0.197338	0.0283748	0.110638	-0.00579602	0.227072	0.0625422	0.117092	-0.0667884	0.300972	0.211996	0.885288
Psychological Distress	-0.00256898	-0.083174	0.078036	0.950191	0.0511835	-0.0582422	0.160609	0.359257	0.104936	-0.0749216	0.284793	0.252814	0.222202
Traumatic Life Events	0.199115	0.097241	0.300989	0.000127694	0.254724	0.123613	0.385835	0.000140151	0.310333	0.104946	0.515719	0.0030615	0.252983
Tobacco Use	-0.0748367	-0.207997	0.0583238	0.270667	0.000964466	-0.161583	0.163512	0.990721	0.0767656	-0.159877	0.313409	0.524899	0.146012
Alcohol Use	0	0	0	0.0519245	0	0	0	0.742426	0	0	0	0.639675	0.156901
Physical IPV	0.0556451	-0.0130279	0.124318	0.112248	0.0539334	-0.0435332	0.1514	0.278111	0.0522217	-0.107371	0.211815	0.521297	0.964219
Emotional IPV	0.0253327	-0.022386	0.0730513	0.298101	0.0584484	-0.00712976	0.124027	0.0806537	0.0915642	-0.0152289	0.198357	0.0928602	0.197827
Cortisol	0.0790773	0.0235208	0.134634	0.00527407	0.104565	0.0244913	0.184638	0.0104827	0.130052	-0.000909133	0.261013	0.0516075	0.411936
Cortisone	0.0876359	0.0433477	0.131924	0.000105156	0.0791457	0.00678144	0.15151	0.0320588	0.0706556	-0.0467648	0.188076	0.238241	0.74594
Cortisol:Cortisone	0.0251074	-0.0268215	0.0770362	0.343307	0.0583144	-0.0130833	0.129712	0.109413	0.0915215	-0.0241405	0.207183	0.120921	0.229959
DEP	-0.0281894	-0.0961959	0.039817	0.416538	-0.0630669	-0.155147	0.0290137	0.179459	-0.0979443	-0.239973	0.0440841	0.176492	0.274883
DETP	0.0242064	-0.0297666	0.0781793	0.379378	-0.0113693	-0.100531	0.0777924	0.802644	-0.0469451	-0.19478	0.100889	0.533678	0.29504
DMDP	0.0149578	-0.0652913	0.0952068	0.714867	-0.0212411	-0.120806	0.0783242	0.675842	-0.05744	-0.206437	0.0915567	0.449887	0.285163
DMP	0.0187039	-0.0605327	0.0979405	0.643608	0.00549889	-0.0929055	0.103903	0.912785	-0.00770612	-0.15392	0.138508	0.917724	0.68768
DMTP	-0.0433747	-0.111639	0.0248899	0.212997	-0.0464994	-0.139121	0.0461225	0.325122	-0.0496241	-0.193084	0.0938363	0.497785	0.923254
CINA6	0.0330855	-0.0373731	0.103544	0.357382	0.0781937	-0.0223974	0.178785	0.127611	0.123302	-0.0387148	0.285319	0.135792	0.232707
D24	-0.0229184	-0.0856678	0.039831	0.474075	-0.0372639	-0.133832	0.059304	0.449451	-0.0516094	-0.210278	0.107059	0.523784	0.697459
PBA	0.0282176	-0.0699187	0.126354	0.573048	0.0148113	-0.111761	0.141384	0.818593	0.00140497	-0.181922	0.184732	0.988015	0.725468
PNP	0.0172136	-0.0536694	0.0880966	0.634091	-0.0461229	-0.143628	0.0513823	0.353854	-0.109459	-0.259509	0.0405904	0.152776	0.0572448
TCP	0.0332305	-0.0422526	0.108714	0.388212	0.00814076	-0.0954948	0.111776	0.87764	-0.016949	-0.171851	0.137953	0.83019	0.442816
TDCCA	-0.0377835	-0.110066	0.0344995	0.305588	-0.0441994	-0.148884	0.0604856	0.407932	-0.0506153	-0.216673	0.115443	0.550229	0.864634

## Sheet: Table S8
Table S8. Age-varying marginal effects of prenatal exposures on Wu EAA. Results presented per IQR increase. Marginal effects and 95% CI were estimated at 12, 36, and 60 months of age from GEE models including an age x exposure interaction term.
	12 months				36 months				60 months				Interaction P
Exposure	Estimate	CI lower	CI Upper	P	Estimate	CI lower	CI Upper	P	Estimate	CI lower	CI Upper	P
Depression	0.101476	-0.0187015	0.221653	0.097926	0.032268	-0.06296	0.127495	0.506588	-0.0369392	-0.184029	0.11015	0.622561	0.152095
Socioeconomic Status	-0.0378524	-0.221817	0.146112	0.686737	-0.10111	-0.27428	0.07205	0.252427	-0.164373	-0.407337	0.0785915	0.18484	0.33371
Food Insecurity	0.28311	0.0453341	0.520886	0.0196119	0.143576	-0.05751	0.34466	0.161672	0.00404302	-0.267337	0.275424	0.976705	0.0815731
Psychological Distress	0.0403904	-0.136435	0.217216	0.654368	0.117693	-0.04133	0.276718	0.1469	0.194995	-0.0673921	0.457382	0.14523	0.335685
Traumatic Life Events	-0.196464	-0.432025	0.0390966	0.102113	-0.08256	-0.30472	0.1396	0.466377	0.0313428	-0.283412	0.346097	0.845257	0.181554
Tobacco Use	0.0147257	-0.259995	0.289446	0.916328	-0.08504	-0.3305	0.160411	0.497077	-0.184815	-0.523319	0.153688	0.284567	0.294378
Alcohol Use	0	0	0	0.356196	0	0	0	0.467735	0	0	0	0.870669	0.681112
Physical IPV	0.149414	-0.0415016	0.34033	0.125047	0.161133	-0.00616	0.328429	0.059054	0.172852	-0.0646995	0.410403	0.153818	0.865725
Emotional IPV	0.198255	0.0615073	0.335002	0.00448897	0.184183	0.059856	0.308511	0.003689	0.170112	-0.00425848	0.344482	0.0558592	0.772432
Cortisol	-0.0953079	-0.253538	0.0629222	0.237769	0.019234	-0.11766	0.156131	0.783021	0.133776	-0.0756434	0.343196	0.210556	0.0732318
Cortisone	0.0103876	-0.117172	0.137947	0.873189	-0.03227	-0.13769	0.073148	0.548495	-0.0749323	-0.229597	0.0797323	0.342323	0.377668
Cortisol:Cortisone	-0.113002	-0.247176	0.021172	0.0987956	0.039171	-0.08597	0.164317	0.539551	0.191345	-0.0077281	0.390417	0.0595769	0.00930975
DEP	0.0644446	-0.123977	0.252866	0.502624	0.049674	-0.11229	0.211633	0.547746	0.0349027	-0.17342	0.243225	0.742623	0.801196
DETP	-0.0136778	-0.134055	0.106699	0.823765	-0.03439	-0.14505	0.076264	0.542395	-0.0551103	-0.218763	0.108542	0.509233	0.657581
DMDP	-0.0704417	-0.259006	0.118123	0.46405	-0.01811	-0.18518	0.148972	0.831791	0.0342291	-0.185916	0.254374	0.760557	0.387582
DMP	0.00956988	-0.147887	0.167027	0.905177	0.137112	-0.01068	0.284904	0.069009	0.264654	0.046295	0.483013	0.017523	0.0371951
DMTP	0.0548781	-0.0917276	0.201484	0.463146	0.102711	-0.04819	0.253614	0.182181	0.150544	-0.0618758	0.362965	0.164811	0.361054
CINA6	0.0762503	-0.0768994	0.2294	0.329141	0.045164	-0.08473	0.175055	0.495551	0.0140781	-0.186735	0.214891	0.890709	0.619067
D24	-0.209082	-0.365058	-0.0531058	0.00860578	-0.03693	-0.18432	0.110446	0.623293	0.135213	-0.0789944	0.349419	0.216013	0.00354152
PBA	0.314135	0.0699083	0.558362	0.011701	0.297101	0.060711	0.533491	0.013763	0.280067	-0.0163619	0.576496	0.0640525	0.802821
PNP	0.0319107	-0.118454	0.182275	0.677443	0.049051	-0.09263	0.19073	0.497405	0.0661915	-0.132732	0.265115	0.514282	0.748918
TCP	-0.0281597	-0.208462	0.152142	0.759517	-0.03895	-0.19842	0.120531	0.632184	-0.0497328	-0.254461	0.154995	0.633984	0.845545
TDCCA	0.271902	0.0888255	0.454979	0.00360324	0.230294	0.043759	0.416828	0.015529	0.188685	-0.0763992	0.453769	0.162981	0.532834

## Sheet: Table S9
Table S9. Age-varying marginal effects of prenatal exposures on skinHorvath EAA. Results presented per IQR increase. Marginal effects and 95% CI were estimated at 12, 36, and 60 months of age from GEE models including an age x exposure interaction term.
	12 months				36 months				60 months				Interaction P
Exposure	Estimate	CI lower	CI Upper	P	Estimate	CI lower	CI Upper	P	Estimate	CI lower	CI Upper	P
Depression	0.00130653	-0.0146145	0.0172276	0.872217	-0.000331008	-0.0213383	0.0206763	0.975363	-0.00196854	-0.0349728	0.0310358	0.906936	0.83242
Socioeconomic Status	0.00304522	-0.0199094	0.0259999	0.79485	0.00368641	-0.0302124	0.0375853	0.831214	0.0043276	-0.0487279	0.0573831	0.872982	0.956124
Food Insecurity	0.0136545	-0.0176056	0.0449145	0.391924	0.0454138	0.00394342	0.0868841	0.0318429	0.077173	0.012757	0.141589	0.0188664	0.0320904
Psychological Distress	-0.0092599	-0.0349561	0.0164363	0.479997	0.00582719	-0.033585	0.0452394	0.771976	0.0209143	-0.0431117	0.0849403	0.522017	0.303671
Traumatic Life Events	0.0291673	-0.00624726	0.0645819	0.106473	0.0300228	-0.0176765	0.0777222	0.21733	0.0308784	-0.0425767	0.104333	0.409981	0.958723
Tobacco Use	0.00221576	-0.0384539	0.0428855	0.91496	0.00388302	-0.048427	0.056193	0.884322	0.00555028	-0.0714476	0.0825481	0.887646	0.919862
Alcohol Use	0	0	0	0.257141	0	0	0	0.601134	0	0	0	0.899093	0.599904
Physical IPV	0.0139829	-0.0114274	0.0393933	0.280785	0.0113549	-0.0235911	0.0463008	0.524219	0.00872679	-0.0446753	0.0621289	0.748743	0.822545
Emotional IPV	0.0151457	-0.00156061	0.031852	0.0755834	0.0173283	-0.00550335	0.0401599	0.136867	0.0195109	-0.0150681	0.0540899	0.268765	0.771057
Cortisol	0.0368159	0.0168654	0.0567664	0.00029814	0.0475294	0.0178957	0.0771631	0.00166863	0.0582429	0.01058	0.105906	0.0166171	0.325825
Cortisone	0.0267947	0.0117836	0.0418058	0.000467738	0.0235084	-0.000109265	0.047126	0.0510651	0.020222	-0.0222238	0.0626678	0.350416	0.762852
Cortisol:Cortisone	0.0206948	0.00264167	0.0387479	0.0246527	0.0344433	0.00674455	0.062142	0.0147993	0.0481917	0.00546712	0.0909163	0.0270493	0.12494
DEP	0.00241511	-0.0219522	0.0267824	0.845972	-0.00928	-0.04414	0.02558	0.601832	-0.0209751	-0.0731489	0.0311987	0.430716	0.275965
DETP	0.0173762	-0.00278977	0.0375421	0.0912478	0.0202686	-0.00768991	0.0482272	0.155343	0.0231611	-0.0202618	0.066584	0.295822	0.766484
DMDP	0.0175861	-0.0121952	0.0473674	0.247111	-0.00393226	-0.0418401	0.0339756	0.838889	-0.0254506	-0.0794728	0.0285716	0.355808	0.0506447
DMP	0.0139982	-0.0108305	0.038827	0.269146	0.00946066	-0.0242817	0.0432031	0.582633	0.00492309	-0.0447938	0.05464	0.84611	0.658766
DMTP	-0.00449202	-0.0288602	0.0198762	0.717872	-0.00890998	-0.0414898	0.0236699	0.591942	-0.0133279	-0.0626059	0.03595	0.596035	0.682999
CINA6	-0.0040293	-0.0279077	0.0198491	0.740845	-0.00476155	-0.0391686	0.0296455	0.786205	-0.00549381	-0.0577977	0.0468101	0.836892	0.947166
D24	-0.00241466	-0.0228946	0.0180653	0.817244	0.00265195	-0.0281943	0.0334982	0.866184	0.00771855	-0.0417537	0.0571908	0.759761	0.651027
PBA	0.0100544	-0.0206737	0.0407825	0.521313	-0.00707789	-0.0476697	0.0335139	0.732531	-0.0242102	-0.0827019	0.0342815	0.417217	0.146589
PNP	0.00646503	-0.0188255	0.0317556	0.616346	-0.00713305	-0.042624	0.0283579	0.693636	-0.0207311	-0.0729701	0.0315078	0.43667	0.195891
TCP	0.0114987	-0.015424	0.0384215	0.402526	0.00139932	-0.0316834	0.0344821	0.933928	-0.0087001	-0.0550575	0.0376573	0.712991	0.284767
TDCCA	0.000146826	-0.020838	0.0211317	0.989058	-0.00066921	-0.0315101	0.0301716	0.966076	-0.00148525	-0.0514644	0.0484939	0.953553	0.943974

[truncated: 11 more sheets: Table S10, Table S11, Table S12, Table S13, Table S14, Table S15, Table S16, Table S17, Table S18, Table S19, Table S20]
